# Supplementary material for: Efficient Helium Separation with Two-Dimensional Metal–Organic Framework Fe/Ni-PTC: A Theoretical Study
Source: Membranes (Basel). 2021 Nov 26;11(12):927. doi: 10.3390/membranes11120927 (PMC8708020; doi:10.3390/membranes11120927)
Supplement: Supplementary file 1 [file membranes-11-00927-s001.zip]

Archive with 1 entries (1 files):
- membranes-1466932-supplementary.pdf
